# Supplementary material for: Wine fermentation microbiome: a landscape from different Portuguese wine appellations
Source: Front Microbiol. 2015 Sep 1;6:905. doi: 10.3389/fmicb.2015.00905 (PMC4555975; doi:10.3389/fmicb.2015.00905)
Supplement: Supplementary file 3 [file Table_1.XLSX]

## Sheet: Folha1
						0.03 distance
Region	Grape variety	Time Points	Target region	Total Reads	High quality	OTU	CHAO1	Coverage (%)
Bairrada	Baga	IM	D2	5925	5806	49	76.2	64.3
			ITS2	5886	5510	46	65	70.77
			V6	13533	13474	45	95.6	47.07
		SF	D2	8249	8055	37	55	67.27
			ITS2	4953	4829	31	70	44.29
			V6	12224	12165	16	23.5	68.09
		EF	D2	4986	4954	9	10.5	85.71
			ITS2	13586	13332	30	75.5	39.74
			V6	2345	2334	12	13.5	88.89
	Touriga Nacional	IM	D2	11356	11234	66	141	46.81
			ITS2	6260	6058	54	104.6	51.63
			V6	5465	5438	87	118.71	73.29
		SF	D2	10698	10363	65	140	46.43
			ITS2	7779	7543	52	86	60.47
			V6	6029	5999	109	152.05	71.69
		EF	D2	7854	7792	20	23	86.96
			ITS2	2274	2193	20	22	90.91
			V6	2533	2522	57	82	69.51
	Tinta Roriz	IM	D2	10183	10069	77	128.67	59.84
			ITS2	3080	3020	48	69.08	69.48
			V6	7620	7604	54	94.6	57.08
		SF	D2	13133	13027	38	60.67	62.64
			ITS2	9181	8984	32	45.2	70.8
			V6	11658	11621	58	85	68.24
		EF	D2	13731	13647	23	30.5	75.41
			ITS2	3098	3055	15	16.5	90.91
			V6	951	948	37	50.12	73.82
Dão	Alfrocheiro	IM	D2	10398	10230	111	210	52.86
			ITS2	9268	8966	104	158.67	65.55
			V6	12459	12395	199	268.38	74.15
		SF	D2	9811	9743	26	42.5	61.18
			ITS2	5958	5708	22	27	81.48
			V6	12571	12516	101	161.06	62.71
		EF	D2	4267	4248	10	13	76.92
			ITS2	2879	2754	25	27.5	90.91
			V6	10166	10117	108	153.56	70.33
	Jean	IM	D2	10440	10274	92	174.09	52.85
			ITS2	9572	9318	57	70.6	80.74
			V6	8682	8647	68	107.18	63.45
		SF	D2	9151	9056	33	48.6	67.9
			ITS2	6215	6047	27	30.5	88.52
			V6	10149	10094	52	110.12	47.22
		EF	D2	8591	8533	20	27	74.07
			ITS2	5797	5606	22	32.5	67.69
			V6	9256	9202	32	84.5	37.87
	Touriga Nacional	IM	D2	9352	9165	56	86.6	64.67
			ITS2	8062	7915	54	80.25	67.29
			V6	10694	10665	114	202.5	56.3
		SF	D2	9766	9602	61	86.5	70.52
			ITS2	9415	9247	55	72.5	75.86
			V6	11044	11002	129	170.05	75.86
		EF	D2	8328	8203	28	35	80
			ITS2	6710	6544	31	44.75	69.27
			V6	7596	7543	59	106.25	55.53
Douro	Touriga Nacional	IM	D2	5770	5678	62	87.3	71.02
			ITS2	7106	7005	84	129.11	65.06
			V6	7451	7414	36	44.67	80.6
		SF	D2	8215	8124	29	40.25	72.05
			ITS2	4181	4045	24	27.33	87.8
			V6	8345	8295	13	23	56.52
		EF	D2	9841	9780	17	18.67	91.07
			ITS2	4698	4476	13	13.5	96.3
			V6	6099	6060	7	8	87.5
	Touriga Franca	IM	D2	6121	6023	87	144	60.42
			ITS2	8674	8500	91	113.56	80.14
			V6	6695	6656	68	116	58.62
		SF	D2	6860	6793	18	39	46.15
			ITS2	6400	6140	23	35	65.71
			V6	9832	9761	13	20.5	63.41
		EF	D2	8944	8875	18	20	90
			ITS2	2334	2240	19	41.5	45.78
			V6	6733	6693	6	9	66.67
	Tinta Roriz	IM	D2	6024	5956	94	122.05	77.02
			ITS2	5115	5040	80	99.71	80.23
			V6	7083	7048	57	76.71	74.3
		SF	D2	7121	7033	27	43.5	62.07
			ITS2	4481	4184	26	28.5	91.23
			V6	9602	9536	46	68.67	66.99
		EF	D2	6536	6469	20	47.5	42.11
			ITS2	4201	3912	19	22.33	85.07
			V6	6761	6701	46	98.5	46.7
Estremadura	Piriquita	IM	D2	6182	5925	61	80.12	76.13
			ITS2	5528	5246	50	59.75	83.68
			V6	7249	7203	51	70	72.86
		SF	D2	3583	3445	41	52	78.85
			ITS2	5126	4886	46	70	65.71
			V6	8492	8417	57	63.07	90.38
		EF	D2	9900	9684	36	45.17	79.7
			ITS2	3868	3629	20	34	58.82
			V6	10962	10867	66	121.2	54.46
	Touriga Nacional	IM	D2	5758	5678	41	56.17	73
			ITS2	4979	4649	43	65.75	65.4
			V6	7040	7008	88	186.27	47.24
		SF	D2	6758	6556	38	44.43	85.53
			ITS2	4162	3930	48	61	78.69
			V6	10859	10778	135	184.21	73.28
		EF	D2	8424	8336	21	24	87.5
			ITS2	1198	1140	15	16.5	90.91
			V6	7438	7387	92	141.4	65.06
	Tinta Roriz	IM	D2	10327	10225	63	109	57.8
			ITS2	8714	8457	64	78	82.05
			V6	12050	11981	67	116.58	57.47
		SF	D2	9736	9663	20	22.5	88.89
			ITS2	4628	4417	23	59	38.98
			V6	10467	10417	58	85	68.24
		EF	D2	8931	8859	16	17.5	91.43
			ITS2	4489	4281	25	31	80.65
			V6	9925	9876	116	141.55	81.95
Minho	Alvarinho	IM	D2	9458	9307	56	77.86	71.93
			ITS2	6241	6166	56	102.2	54.79
			V6	7443	7399	49	141	34.75
		SF	D2	11015	10651	36	47.25	76.19
			ITS2	7772	7497	36	43.86	82.08
			V6	11394	11329	23	42.5	54.12
		EF	D2	11370	11258	13	14.5	89.66
			ITS2	4466	4291	15	15	100
			V6	11702	11640	45	75	60
	Loureiro	IM	D2	9668	9402	111	139.12	79.79
			ITS2	9391	9189	113	177.47	63.67
			V6	8384	8338	55	70.83	77.65
		SF	D2	8289	7996	46	57	80.7
			ITS2	6874	6768	36	39.6	90.91
			V6	8970	8919	10	10	100
		EF	D2	7992	7865	23	26.75	85.98
			ITS2	7667	7559	19	28.33	67.06
			V6	10682	10614	18	23	78.26
Alentejo	Trincadeira	IM	D2	5808	5713	56	65.55	85.44
			ITS2	7179	6645	90	141	63.83
			V6	6891	6853	38	95	40
		SF	D2	5212	5148	51	108	47.22
			ITS2	3830	3672	39	52	75
			V6	6101	6067	43	65.75	65.4
		EF	D2	5361	5321	14	24.5	57.14
			ITS2	8383	7671	28	31	90.32
			V6	10585	10531	106	116.69	90.84
	Touriga Nacional	IM	D2	5697	5625	91	122.32	74.4
			ITS2	5957	5594	89	149.55	59.51
			V6	6452	6396	217	403.12	53.83
		SF	D2	12379	12306	23	36.75	62.59
			ITS2	9619	8919	24	27.75	86.49
			V6	2478	2468	28	66.25	42.26
		EF	D2	7407	7352	16	23.5	68.09
			ITS2	5724	5401	17	22	77.27
			V6	10591	10519	26	42.5	61.18
	Tinta Roriz	IM	D2	3370	3342	28	44.5	62.92
			ITS2	8864	8786	26	39.2	66.33
			V6	10605	10532	41	72.67	56.42
		SF	D2	5583	5539	25	27.62	90.5
			ITS2	14419	14259	23	28.25	81.42
			V6	9725	9670	54	85.5	63.16
		EF	D2	5693	5627	15	15.75	95.24
			ITS2	8835	8696	15	18.75	80
			V6	9417	9349	82	117.2	69.97
		Total	D2	415552	409555	2134	3232.96	73.7 ± 2.0%
			ITS2	325076	313919	2064	2999.65	71.7 ± 1.9%
			V6	439478	437008	3194	5080.02	65.1 ± 1.9%
			Eukaryotic	740628	723474	4198	6232.61	72.7 ± 1.4%
			Prokaryotic	439478	437008	3194	5080.02	65.1 ± 2.0%
			TOTAL	1180106	1160482	7392	11312.6
