# Supplementary material for: Wine fermentation microbiome: a landscape from different Portuguese wine appellations
Source: Front Microbiol. 2015 Sep 1;6:905. doi: 10.3389/fmicb.2015.00905 (PMC4555975; doi:10.3389/fmicb.2015.00905)
Supplement: Supplementary file 4 [file Table_2.XLS]

## Sheet: Wine Fermentation_Similarity
Fungal community
Initial Must Group (Average similarity: 39.84%)				Start of Fermentation Group (Average similarity: 42.27%)				End of Fermentation Group (Average similarity: 64.19%)
Fungi genus	Contribution (%)	Cumulative Contribution (%)		Fungi genus	Contribution (%)	Cumulative Contribution (%)		Fungi genus	Contribution (%)	Cumulative Contribution (%)
Aureobasidium	46.52	46.52		Saccharomyces	42.41	42.41		Saccharomyces	78.38	78.38
Rhodotorula	18.04	64.55		Hanseniaspora	23.77	66.19		Hanseniaspora	12.81	91.19
Hanseniaspora	4.52	69.07		Aureobasidium	16.34	82.53
Saccharomyces	4.1	73.17		Lachancea	9.38	91.91
Lachancea	3.7	76.86
Botryotinia	2.85	79.72
Alternaria	2.7	82.41
Aspergillus	2.38	84.8
Metschnikowia	2.16	86.95
Filobasidiella	1.92	88.87
Candida	1.47	90.34
Bacterial community
Initial Must Group (Average similarity: 42.64%)				Start of Fermentation Group (Average similarity: 48.36%)				End of Fermentation Group (Average similarity: 46.96%)
Bacteria Family	Contribution (%)	Cumulative Contribution (%)		Bacteria Family	Contribution (%)	Cumulative Contribution (%)		Bacteria Family	Contribution (%)	Cumulative Contribution (%)
Enterobacteriaceae	27.23	27.23		Enterobacteriaceae	84.35	84.35		Enterobacteriaceae	79.49	79.49
Pseudomonadaceae	9.23	36.45		Halomonadaceae	2.02	86.37		Comamonadaceae	3.59	83.09
Microbacteriaceae	8.12	44.58		Comamonadaceae	1.9	88.27		Acetobacteraceae	2.98	86.07
Comamonadaceae	8.1	52.68		Pseudomonadaceae	1.61	89.88		Xanthomonadaceae	1.93	88
Oxalobacteraceae	7.76	60.44		Xanthomonadaceae	1.56	91.44		Pseudomonadaceae	1.89	89.88
Sphingomonadaceae	5.28	65.72						Oxalobacteraceae	1.38	91.27
Xanthomonadaceae	4.9	70.62
Nocardioidaceae	4.73	75.35
Methylobacteriaceae	4.22	79.57
Halomonadaceae	4.06	83.63
Propionibacteriaceae	3.03	86.66
Rhodobacteraceae	1.65	88.31
Micrococcaceae	1.42	89.73
Acetobacteraceae	1.2	90.93

## Sheet: Wine Fermentation_Dissimilarity
Fungal community
IM vs SF (Average dissimilarity: 73.84%)				IM vs EF (Average dissimilarity: 86.53%)				SF vs EF (Average dissimilarity: 53.44%)
Fungi genus	Contribution (%)	Cumulative Contribution (%)		Fungi genus	Contribution (%)	Cumulative Contribution (%)		Fungi genus	Contribution (%)	Cumulative Contribution (%)
Saccharomyces	12.97	12.97		Saccharomyces	17.88	17.88		Lachancea	18.39	18.39
Aureobasidium	12.11	25.09		Aureobasidium	16.64	34.52		Saccharomyces	18.07	36.46
Rhodotorula	8.85	33.94		Rhodotorula	9.21	43.73		Hanseniaspora	14.04	50.5
Lachancea	8.74	42.68		Lachancea	7.59	51.32		Aureobasidium	13.34	63.84
Hanseniaspora	8.29	50.98		Hanseniaspora	5.34	56.67		Schizosaccharomyces	6.68	70.52
Botryotinia	4.54	55.51		Botryotinia	4	60.67		Candida	5.46	75.98
Metschnikowia	4.02	59.54		Alternaria	3.22	63.88		Metschnikowia	4.95	80.93
Alternaria	3.79	63.33		Metschnikowia	2.79	66.68		Torulaspora	3.73	84.66
Candida	2.58	65.91		Candida	2.78	69.45		Rhodotorula	2.78	87.44
Aspergillus	2.28	68.19		Schizosaccharomyces	2.47	71.93		Alternaria	2.59	90.03
Torulaspora	2.1	70.29		Aspergillus	2.17	74.09
Erysiphe	1.87	72.16		Erysiphe	1.76	75.85
Hyphopichia	1.83	73.99		Ramularia	1.58	77.43
Ramularia	1.71	75.7		Hyphopichia	1.48	78.91
Schizosaccharomyces	1.63	77.34		Lewia	1.38	80.29
Lewia	1.48	78.82		Filobasidiella	1.37	81.65
Filobasidiella	1.42	80.24		Penicillium	1.34	83
Penicillium	1.41	81.65		Ulocladium	1.13	84.13
Ulocladium	1.22	82.87		Coniozyma	1.03	85.16
Issatchenkia	1.17	84.04		Sporothrix	1.02	86.18
Sporothrix	1.12	85.17		Leptosphaerulina	1	87.18
Coniozyma	1.11	86.28		Mycosphaerella	0.83	88.01
Leptosphaerulina	1.04	87.32		Torulaspora	0.75	88.76
Mycosphaerella	0.92	88.24		Meyerozyma	0.71	89.47
Meyerozyma	0.81	89.04		Issatchenkia	0.7	90.17
Pichia	0.77	89.82
Stemphylium	0.71	90.53
Bacterial community
IM vs SF (Average dissimilarity: 66.05%)				IM vs EF (Average dissimilarity: 66.09%)				SF vs EF (Average dissimilarity: 50.51%)
Bacteria Family	Contribution (%)	Cumulative Contribution (%)		Bacteria Family	Contribution (%)	Cumulative Contribution (%)		Bacteria Family	Contribution (%)	Cumulative Contribution (%)
Halomonadaceae	8.41	8.41		Halomonadaceae	7.81	7.81		Halomonadaceae	10.24	10.24
Enterobacteriaceae	7.63	16.04		Enterobacteriaceae	7.28	15.09		Enterobacteriaceae	9.34	19.58
Pseudomonadaceae	7.01	23.05		Pseudomonadaceae	6.63	21.72		Acetobacteraceae	8.29	27.87
Comamonadaceae	6.17	29.23		Comamonadaceae	6.11	27.83		Comamonadaceae	8.02	35.89
Oxalobacteraceae	6.15	35.38		Oxalobacteraceae	6.01	33.84		Xanthomonadaceae	5.5	41.39
Microbacteriaceae	5.94	41.32		Microbacteriaceae	5.87	39.71		Pseudomonadaceae	5	46.39
Sphingomonadaceae	4.59	45.91		Sphingomonadaceae	4.61	44.33		Sphingomonadaceae	4.26	50.65
Xanthomonadaceae	4.48	50.38		Xanthomonadaceae	4.35	48.68		Lactobacillaceae	3.85	54.5
Nocardioidaceae	3.82	54.2		Acetobacteraceae	3.87	52.55		Leuconostocaceae	3.55	58.05
Methylobacteriaceae	3.73	57.93		Nocardioidaceae	3.78	56.33		Oxalobacteraceae	3.3	61.35
Acetobacteraceae	3.16	61.1		Methylobacteriaceae	3.66	59.99		Nocardiaceae	2.89	64.25
Propionibacteriaceae	2.37	63.47		Propionibacteriaceae	2.54	62.53		Propionibacteriaceae	2.89	67.13
Nocardiaceae	2.21	65.68		Nocardiaceae	2.28	64.82		Microbacteriaceae	2.88	70.01
Micrococcaceae	2.03	67.71		Streptococcaceae	1.97	66.79		Streptococcaceae	2.6	72.61
Rhodobacteraceae	1.64	69.35		Micrococcaceae	1.89	68.68		Moraxellaceae	1.74	74.36
Streptococcaceae	1.59	70.94		Lactobacillaceae	1.78	70.46		Methylobacteriaceae	1.58	75.93
Lactobacillaceae	1.57	72.51		Rhodobacteraceae	1.55	72.02		Phyllobacteriaceae	1.56	77.49
Moraxellaceae	1.4	73.91		Moraxellaceae	1.48	73.5		Nocardioidaceae	1.41	78.9
Leuconostocaceae	1.3	75.21		Anaplasmataceae	1.44	74.95		Erysipelotrichaceae	1.34	80.23
Kineosporiaceae	1.26	76.47		Bacillaceae	1.35	76.3		Clostridiaceae	1.23	81.46
Anaplasmataceae	1.25	77.71		Kineosporiaceae	1.19	77.49		Rhodobacteraceae	1.16	82.62
Bacillaceae	1.19	78.9		Intrasporangiaceae	1.02	78.52		Micrococcaceae	1.06	83.68
Intrasporangiaceae	1.05	79.95		Clostridiaceae	0.96	79.47		Anaplasmataceae	1.05	84.73
Phyllobacteriaceae	0.98	80.93		Pasteurellaceae	0.94	80.42		Bacillaceae	0.98	85.72
Rhodospirillaceae	0.88	81.8		Rhodospirillaceae	0.93	81.35		Pasteurellaceae	0.97	86.69
Nakamurellaceae	0.78	82.58		Phyllobacteriaceae	0.91	82.26		Veillonellaceae	0.97	87.65
Mycobacteriaceae	0.76	83.34		Veillonellaceae	0.87	83.13		Caulobacteraceae	0.81	88.46
Veillonellaceae	0.75	84.09		Erysipelotrichaceae	0.84	83.97		Paenibacillaceae	0.72	89.18
Paenibacillaceae	0.73	84.82		Leuconostocaceae	0.8	84.77		Corynebacteriaceae	0.62	89.8
Enterococcaceae	0.72	85.54		Paenibacillaceae	0.78	85.55		Sinobacteraceae	0.61	90.41
Clostridiaceae	0.71	86.25		Enterococcaceae	0.73	86.27
Polyangiaceae	0.68	86.92		Nakamurellaceae	0.69	86.97
Erysipelotrichaceae	0.67	87.59		Sinobacteraceae	0.69	87.66
Cellulomonadaceae	0.65	88.24		Mycobacteriaceae	0.68	88.34
Micromonosporaceae	0.63	88.87		Polyangiaceae	0.66	89
Caulobacteraceae	0.62	89.49		Micromonosporaceae	0.64	89.64
Burkholderiales_Genera_incertae_sedis	0.56	90.05		Corynebacteriaceae	0.6	90.24

## Sheet: Wine Appellation
Fungal Community				Bacterial Community
Group Alentejo				Group Alentejo
Average similarity: 23.98%				Average similarity: 51.54
Fungi genus	Contribution (%)	Cumulative Contribution (%)		Bacteria Family	Contribution (%)	Cumulative Contribution (%)
Lachancea	21.44	21.44		Halomonadaceae	61.27	61.27
Aureobasidium	16.57	38.01		Enterobacteriaceae	30.66	91.93
Aspergillus	11.79	49.8
Rhodotorula	9.77	59.57		Group Bairrada
Pichia	7.48	67.05		Average similarity: 40.81%
Lewia	6.91	73.95		Bacteria Family	Contribution (%)	Cumulative Contribution (%)
Saccharomyces	5.44	79.4		Enterobacteriaceae	60.92	60.92				%
Stemphylium	4.79	84.19		Pseudomonadaceae	14.86	75.78
Meyerozyma	4.44	88.62		Comamonadaceae	4.07	79.86
Ulocladium	2.7	91.33		Anaplasmataceae	2.88	82.74
				Microbacteriaceae	2.54	85.28
Group Bairrada				Acetobacteraceae	1.94	87.22
Average similarity: 51.77%				Xanthomonadaceae	1.79	89.01
Fungi genus	Contribution (%)	Cumulative Contribution (%)		Propionibacteriaceae	1.67	90.68
Aureobasidium	41.8	41.8
Ramularia	10.4	52.2		Group Dão
Hanseniaspora	8.46	60.66		Average similarity: 59.74%
Mycosphaerella	7.69	68.35		Bacteria Family	Contribution (%)	Cumulative Contribution (%)
Alternaria	4.98	73.33		Microbacteriaceae	13.17	13.17
Aspergillus	4.8	78.13		Oxalobacteraceae	12.42	25.59
Penicillium	3.8	81.93		Enterobacteriaceae	11.24	36.83
Rhodotorula	3.48	85.41		Sphingomonadaceae	7.83	44.67
Filobasidiella	3.35	88.76		Methylobacteriaceae	7.39	52.05
Saccharomyces	2.82	91.58		Nocardioidaceae	7.07	59.12
				Halomonadaceae	6.83	65.95
Group Dão				Comamonadaceae	5.66	71.61
Average similarity: 45.29%				Pseudomonadaceae	5.18	76.78
Fungi genus	Contribution (%)	Cumulative Contribution (%)		Xanthomonadaceae	4	80.78
Aureobasidium	43.42	43.42		Propionibacteriaceae	2.94	83.72
Rhodotorula	15.91	59.33		Mycobacteriaceae	2.57	86.3
Lachancea	13.16	72.49		Rhodobacteraceae	1.7	88
Botryotinia	7.45	79.93		Erysipelotrichaceae	1.31	89.31
Metschnikowia	5.27	85.2		Nocardiaceae	1.3	90.6
Hanseniaspora	3.56	88.76
Erysiphe	2.19	90.95		Group Douro
				Average similarity: 49.68%
Group Douro				Bacteria Family	Contribution (%)	Cumulative Contribution (%)
Average similarity: 50.85%				Comamonadaceae	15.83	15.83
Fungi genus	Contribution (%)	Cumulative Contribution (%)		Enterobacteriaceae	14.34	30.17
Aureobasidium	55.15	55.15		Oxalobacteraceae	11.55	41.72
Rhodotorula	13.17	68.32		Microbacteriaceae	10.63	52.35
Erysiphe	8.12	76.44		Nocardioidaceae	9.79	62.14
Coniozyma	7.83	84.27		Xanthomonadaceae	8.5	70.64
Saccharomyces	4.19	88.46		Micrococcaceae	7.18	77.82
Botryosphaeria	2.86	91.32		Propionibacteriaceae	5.85	83.67
				Methylobacteriaceae	4.33	88
Group Estremadura				Pseudomonadaceae	3.27	91.27
Average similarity: 51.99%
Fungi genus	Contribution (%)	Cumulative Contribution (%)		Group Estremadura
Aureobasidium	41.64	41.64		Average similarity: 50.49%
Rhodotorula	23.92	65.56		Bacteria Family	Contribution (%)	Cumulative Contribution (%)
Botryotinia	14.04	79.6		Enterobacteriaceae	22.47	22.47
Filobasidiella	5.33	84.93		Sphingomonadaceae	9.81	32.28
Alternaria	2.56	87.49		Comamonadaceae	9.74	42.02
Saccharomyces	1.84	89.33		Microbacteriaceae	8.75	50.77
Tilletiopsis	1.83	91.16		Pseudomonadaceae	6.36	57.13
				Methylobacteriaceae	6.15	63.28
Group Minho				Nocardioidaceae	5.68	68.96
Average similarity: 63.21%				Oxalobacteraceae	5.43	74.38
Fungi genus	Contribution (%)	Cumulative Contribution (%)		Xanthomonadaceae	5.37	79.75
Aureobasidium	39.92	39.92		Rhodobacteraceae	4.56	84.31
Rhodotorula	31.91	71.83		Nocardiaceae	3.29	87.6
Alternaria	8.09	79.92		Acetobacteraceae	2.41	90.01
Saccharomyces	5.11	85.02
Lachancea	3.24	88.26		Group Minho
Metschnikowia	2.98	91.25		Average similarity: 76.20%
				Bacteria Family	Contribution (%)	Cumulative Contribution (%)
				Oxalobacteraceae	16.09	16.09
				Pseudomonadaceae	15.9	32
				Enterobacteriaceae	13.4	45.4
				Comamonadaceae	11.38	56.78
				Microbacteriaceae	11.28	68.07
				Sphingomonadaceae	11.28	79.35
				Methylobacteriaceae	7.82	87.17
				Xanthomonadaceae	5.17	92.34
